# Supplementary material for: The Pseudomonas aeruginosa T6SS Delivers a Periplasmic Toxin that Disrupts Bacterial Cell Morphology
Source: Cell Rep. 2019 Oct 1;29(1):187–201.e7. doi: 10.1016/j.celrep.2019.08.094 (PMC6899460; doi:10.1016/j.celrep.2019.08.094)
Supplement: Table S4. Oligonucleotides Used in This Study, Related to STAR Methods [file mmc2.xlsx]

## Sheet: Table S4 (Oligonucleotides)
Primer Name	Sequence	Purpose
OAL3987	AATGCTAGCTAACAGGAGGAATTAACCATGAACAATAACGATCTCTTTCAGGC	Forward primer to amplify Tat-dependent signal peptide from TorA to generate pTat from pBAD33
OAL3988	GAAGATCTGTGGATCCGCGATGACAGCGTCAGTCGCC	Reverse primer to amplify Tat-dependent signal peptide from TorA to generate pTat from pBAD33
OAL3789	TACAGATCTTCGCGGCCAGCCTGGAAGCC	Forward primer to amplify vgrG2bC-ter to clone into pTat
OAL3989	TTAAAGCTTTCAACTAGTCAGGTCCTCCTCGGAGATCAGCTTCTGCTCCATGTATCCCGTTGGGAAGTTTTTC	Reverse primer to amplify vgrG2bC-ter to clone into pTat to produce construct with a C-terminal myc tag
OAL2851	ACATGGGTCATTGCGTGA	Forward primer to construct inactive E936A variant of VgrG2bC-ter
OAL2852	TCACGCAATGACCCATGT	Reverse primer to construct inactive E936A variant of VgrG2bC-ter
OAL3832	GACGGATCCAACTAGTATGGGATTAAATATTATTGAAAATAATTTAGATAAA	Forward primer to amplify ACIAD0053 to clone into pTat
OAL3833	CGCGCGGCCGCCTATTTATCGTCGTCATCTTTGTAGTCCTTAATCACTTCGCTTATTTTTTC	Reverse primer to amplify ACIAD0053 to clone into pTat to produce construct with a C-terminal FLAG tag
OAL3990	CAAACAGCCCCCATTGCAGCAATAAATAG	Forward primer to construct inactive variant of ACIAD0053 (HEMGH to AAMGA)
OAL3991	CTATTTATTGCTGCAATGGGGGCTGTTTG	Reverse primer to construct inactive variant of ACIAD0053 (HEMGH to AAMGA)
OAL3834	TTCGCGGCCGCATAAGCGAAGTGATTAAGTAGATGA	Forward primer to amplify ACIAD0054 to clone into pET22b
OAL3835	ACTGAGCTCTTAGCACGCGTAGTCCGGCACGTCGTACGGGTAATGGCACTTGTTTATAAAGTCAC	Reverse primer to amplify ACIAD0054 to clone into pET22b to produce construct with a C-terminal HA tag
OAL3829	TTCGCGGCCGCGGCGCTAAGAGGGTTTCCATG	Forward primer to amplify SARI_02726 to clone into pET22b
OAL3830	ACTGAGCTCTTAGCACGCGTAGTCCGGCACGTCGTACGGGTATTCAGAAACTTCAATTGAGCCATATG	Reverse primer to amplify SARI_02726 to clone into pET22b to produce construct with a C-terminal HA tag
OAL2043	TCTAGATTCACACAGGAAACAGCTATGATGCATCCCCGTCG	Forward primer to amplify tli4 to clone into pET22b
OAL2626	TCACTGCAGTTAGCACGCGTAGTCCGGCACGTCGTACGGGTATAGGTCGTCCAGCCAGCT	Reverse primer to amplify tli4 to clone into pET22b to produce construct with a C-terminal HA tag
OAL4291	TATGGATCCTCCCGCTCATGCATCGACC	Forward primer to amplify vgrG2aC-ter to clone into pET22b
OAL4302	CTAAAGCTTTCACTTTTCGAACTGCGGGTGGCTCCAGAGCTCTGTGTTGGACTCCGTGTCG	Reverse primer to amplify vgrG2aC-ter to clone into pET22b to produce construct with a C-terminal StrepII tag
OAL2110	AACATATGGTGGGCGAGACGCAGCG	Forward primer to amplify vgrG2bC-ter to clone into pET28a
OAL3249	TTCGGATCCTGTGGGCGAGA	Forward primer to amplify vgrG2bC-ter to clone into pET22b
OAL2198	CCGGAATTCTCAGTATCCCGTTGGGAAGT	Reverse primer to amplify vgrG2bC-ter to clone into pET vectors
OAL4193	CTAAAGCTTTCACTTTTCGAACTGCGGGTGGCTCCAGTATCCCGTTGGGAAGTTTTTCAG	Reverse primer to amplify vgrG2bC-ter (E936A) to clone into pET22b to produce construct with a C-terminal StrepII tag
OAL3507	AGAGGATCCCATGGTTTCCAAACTGCCACCGCA	Forward primer to amplify PA0261 to clone into pET22b to produce a construct lacking the native N-terminal signal peptide
OAL790	CGGAATTCCGCTGGTCGGCAAGCTGG	Forward primer to amplify tssE2 to clone into pBBR1-MCS-4
OAL3508	TTGGAGCTCTCAGTGGTGGTGGTGGTGGTGGCTGACCTTCACCTGGCC	Reverse primer to amplify tssE2 to clone into pBBR1-MCS-4 to produce construct with a C-terminal His6 tag
OAL3329	ATCGTCGACCCAACGGGATACTGACCAATGAA	Forward primer to amplify PA0261 to clone into pBBR1-MCS-5
OAL3330	CTTAAGCTTTTAGCACGCGTAGTCCGGCACGTCGTACGGGTATGGCTTCTCTCCTTGCCG	Reverse primer to amplify PA0261 to clone into pBBR1-MCS-5 to produce construct with a C-terminal HA tag
OAL3333	TTACTCGAGGGGGACAATCTAATGCGCTT	Forward primer to amplify tli3 to clone into pBBR1-MCS-5
OAL3334	GTTAAGCTTTTAGCACGCGTAGTCCGGCACGTCGTACGGGTATAAATCGTCCTGCCAGTCGG	Reverse primer to amplify tli3 to clone into pBBR1-MCS-5 to produce construct with a C-terminal HA tag
OAL2276	ATATAGGGCCCCTTCAAGATCCTCGGGCCGATC	Forward primer to amplify upstream fragment to construct ΔrsmA mutant
OAL2277	TGACGCCGAAATCAGCATTCCTTTCTC	Reverse primer to amplify upstream fragment to construct ΔrsmA mutant
OAL2278	ATGCTGATTTCGGCGTCAACGCGCCGA	Forward primer to amplify downstream fragment to construct ΔrsmA mutant
OAL2279	ATATACCCGGGGCAACTGTCGATCCTTCGTCCG	Reverse primer to amplify downstream fragment to construct ΔrsmA mutant
OAL2280	GTCGAGTTCGCCGGCAAGTACAAC	Forward external primer to screen ΔrsmA mutant
OAL2281	CTTTCGGTATGGCGCACTCAGG	Reverse external primer to screen ΔrsmA mutant
OAL3360	TGATCTAGAATCGAGACCAAGATCCCCAC	Forward primer to amplify upstream fragment to construct ΔtssE2 mutant
OAL3361	ACCTTCACCCTGCCGTATCCAGTCATG	Reverse primer to amplify upstream fragment to construct ΔtssE2 mutant
OAL3362	ATACGGCAGGGTGAAGGTCAGCTAAGGA	Forward primer to amplify downstream fragment to construct ΔtssE2 mutant
OAL3363	TCAACTAGTAACTCGTCGTCCAGCTTCTG	Reverse primer to amplify downstream fragment to construct ΔtssE2 mutant
OAL3364	CTTCGCCAAGTATCGCTGGT	Forward external primer to screen ΔtssE2 mutant
OAL3365	TCAACTAGTCAGCAGGCACAGGTAGAGC	Reverse external primer to screen ΔtssE2 mutant
OAL2486	TGACCTCCGGCGAGCG	Forward primer to amplify upstream fragment to construct ΔvgrG2b mutant
OAL2487	TCAGTATCCTTGACGCATGGATCGTTCCTTG	Reverse primer to amplify upstream fragment to construct ΔvgrG2b mutant
OAL2488	ATGCGTCAAGGATACTGACCAATGAAATGCAAG	Forward primer to amplify downstream fragment to construct ΔvgrG2b mutant
OAL2489	GTCGAGCAGCATCCAGTTGC	Reverse primer to amplify downstream fragment to construct ΔvgrG2b mutant
OAL2490	CGGCAACACCTATCAGGAAG	Forward external primer to screen ΔvgrG2b and ΔvgrG2bPA0261 mutants
OAL2491	CTCTCCTTGCCGCTCCTC	Reverse external primer to screen ΔvgrG2b mutant
OAL3317	CATTCTAGATGATGGTCCAGGGCTTCAAC	Forward primer to amplify upstream fragment to construct ΔvgrG2bPA0261 mutant
OAL3318	TTCGTCGAGTTGACGCATGGATCGTTCCTTG	Reverse primer to amplify upstream fragment to construct ΔvgrG2bPA0261 mutant
OAL3319	ATGCGTCAACTCGACGAAGCGACCTGC	Forward primer to amplify downstream fragment to construct ΔvgrG2bPA0261 mutant
OAL3320	TGAACTAGTGTAACGCTTGCGGATGATCTTG	Reverse primer to amplify downstream fragment to construct ΔvgrG2bPA0261 mutant
OAL3321	CCCGACGACATTGATGGTGT	Reverse external primer to screen ΔvgrG2bPA0261 mutant
OAL4239	CCTCATATGATGAAAAAATATCTCGCGCTGG	Forward primer to clone mltC from E. coli BL21 (λDE3)
OAL4240	TCAGCGGCCGCTCGGCGGCGGTAGGATTT	Reverse primer to clone mltC from E. coli BL21 (λDE3)
OAL4269	CCTCCATGGAAGGGTTATAACTGCAACGT	Forward primer to amplify lolB from E. coli BL21 (λDE3)
OAL4270	TCAGCGGCCGCTTTCACTATCCAGTTATCCATTT	Reverse primer to amplify lolB from E. coli BL21 (λDE3)
OAL4271	CCTCCATGGAGGAAATACTATGCGTGCTT	Forward primer to amplify rcsF from E. coli BL21 (λDE3)
OAL4272	TCAGCGGCCGCTTTCGCCGTAATGTTAAGC	Reverse primer to amplify rcsF from E. coli BL21 (λDE3)
#1_PA14_PA0262_847-CT_Pet22b_NcoI	TGTTAAGCTACCATGGATGCGGCGGTTGCAGTCGGCA	Forward primer to clone vgrG2bPA14 (847-1019) into pET-22b
#4_PA14_PA0262_847-CT_Pet22b_BamHI	TGTTAAGCTAGGATCCTCAGTATCCCGTTGGGAAGTTTTTCAGTAC	Reverse primer to clone vgrG2bPA14 (847-1019) into pET-22b
#3_PA14_PA0262_847-CT_Pet22b_H935A_Overlap	CTGTTCATCGCCGAAATGACCCATGTCTGGCAGCAC	Forward primer to introduce vgrG2bPA14 (847-1019) (H935A) mutation
#2_PA14_PA0262_847-CT_Pet22b_H935A_Overlap	GACATGGGTCATTTCGGCGATGAACAGGCCCTGGCGCTG	Reverse primer to introduce vgrG2bPA14 (847-1019) (H935A) mutation
#3_PA14_PA0262_847-CT_Pet22b_E936A_Overlap	TTCATCCACGCCATGACCCATGTCTGGCAGCACCA	Forward primer to introduce vgrG2bPA14 (847-1019) (E936A) mutation
#2_PA14_PA0262_847- CT_Pet22b_E936A_Overlap	AGACATGGGTCATGGCGTGGATGAACAGGCCCTGGCG	Reverse primer to introduce vgrG2bPA14 (847-1019) (E936A) mutation
#3_PA14_PA0262_847-CT_Pet22b_H939A_Overlap	GAAATGACCGCCGTCTGGCAGCACCAGCATGGC	Forward primer to introduce vgrG2bPA14 (847-1019) (H939A) mutation
#2_PA14_PA0262_847-CT_Pet22b_H939A_Overlap	GCTGCCAGACGGCGGTCATTTCGTGGATGAACAGGCCC	Reverse primer to introduce vgrG2bPA14 (847-1019) (H939A) mutation
#1_pET-22b_pelB_Fw	CCGGTGATGCCGGCCACGAT	Forward primer to move vgrG2bPA14 (847-1019) point mutants from pET-22b into pSCrhaB2-CV
#2_pET-22b_pelB_Rev	CCATTCGCCAATCCGGATATAGTTCCT	Reverse primer to move vgrG2bPA14 (847-1019) point mutants from pET-22b into pSCrhaB2-CV
#1_PA14_RBS_PA0261_XbaI	TGTTAAGCTATCTAGAACGGGAGGAAAGATGAAATGCAAGACCTTGCTCATTGCCTG	Forward primer to clone PA14_03210 (PA0261PA14) into pPSV39-CV
21_PA14_PA0261_PstI	TGTTAAGCTACTGCAGTCATGGCTTCTCTCCTTGCCGCT	Reverse primer to clone PA14_03210 (PA0261PA14) into pPSV39-CV
#1_PA14_RsmA_KO_HindIII_fwd	TGTTAAGCTAAAGCTTCTTCACGGTGCATCGCAACGATTAC	Forward primer to amplify upstream fragment to construct ΔrsmAPA14 mutant in pEXG2
#2_PA14_RsmA_KO_overlap_rev	TTCAGCATGCTTGCGGCTCGAGTTCAGAATCAGCATTCCTTTCTCCTCACG	Reverse primer to amplify upstream fragment to construct ΔrsmAPA14 mutant in pEXG2
#3_PA14_RsmA_overlap_fwd	AACTCGAGCCGCAAGCATGCTGAATAATTTTTATCTAATTTTCCCTTTGCAAACGGGGTA	Forward primer to amplify downstream fragment to construct ΔrsmAPA14 mutant in pEXG2
#4_PA14_RsmA_KO_XbaI_rev	TGTTAAGCTATCTAGATCGGTTCGTAGCCGAGTACTCTATC	Reverse primer to amplify downstream fragment to construct ΔrsmAPA14 mutant in pEXG2
#5_PA14_RsmA_KO_check_fwd	CAACGTTCCGCTGCGCGTGC	Forward external primer to screen ΔrsmAPA14 mutant
#6_PA14_RsmA_KO_check_rev	CGCACCTGGTTCCCTTTGACACC	Reverse external primer to screen ΔrsmAPA14 mutant
#1_PA14_20290/amrZ_KO_HindIII	TGTTAAGCTAAAGCTTCAGGAGCGTGGATTTGCCGGAG	Forward primer to amplify upstream fragment to construct ΔamzZPA14 mutant in pEXG2
#2_PA14_20290/amrZ_KO_overlap	TTCAGCATGCTTGCGGCTCGAGTTTGGGCGCATACATTGAACCTGTAGAGT	Reverse primer to amplify upstream fragment to construct ΔamzZPA14 mutant in pEXG2
#3_PA14_20290/amrZ_KO_overlap	AACTCGAGCCGCAAGCATGCTGAAGCCCAGGCCTGAGCGCC	Forward primer to amplify downstream fragment to construct ΔamzZPA14 mutant in pEXG2
#4_PA14_20290/amrZ_KO_Xbal	TGTTAAGCTATCTAGAACAGGTAGGCGATCAGGTTGACCA	Reverse primer to amplify downstream fragment to construct ΔamzZPA14 mutant in pEXG2
#5_PA14_20290/amrZ_KO_check_fw	ATGCTGCCGCCGTTGTCGCG	Forward external primer to screen ΔamrZPA14 mutant
#6_PA14_20290/amrZ_KO_check_rev	GGGCAGACGAACGACGAATTTGTC	Reverse external primer to screen ΔamrZPA14 mutant
#1_PA14_PA0261_KO_HindIII	TGTTAAGCTAAAGCTTCAGTCGGCAAGCTCCTGAGTGG	Forward primer to amplify upstream fragment to construct ΔPA0261PA14 mutant in pEXG2
#2_PA14_PA0261_KO_overlap	TTCAGCATGCTTGCGGCTCGAGTTGCATTTCATTGGTCAGTATCCCGTTGG	Reverse primer to amplify upstream fragment to construct ΔPA0261PA14 mutant in pEXG2
#3_PA14_PA0261_KO_overlap	AACTCGAGCCGCAAGCATGCTGAAGAGAAGCCATGAACGATAGGGTTCG	Forward primer to amplify downstream fragment to construct ΔPA0261PA14 mutant in pEXG2
#4_PA14_PA0261_KO_XbaI_rev	TGTTAAGCTATCTAGACACATGTCCGGCAGGTTGGTGG	Reverse primer to amplify downstream fragment to construct ΔPA0261PA14 mutant in pEXG2
#5_PA14_PA0261_KO_check_fw	CCACCCAGCTGCTGCAGAAGG	Forward external primer to screen ΔPA0261PA14 mutant
#6_PA14_PA0261_KO_check_rev	GGCAGTTTGGAAACGGCCAGGG	Reverse external primer to screen ΔPA0261PA14 mutant
#1_PA14_PA0261-PA0262_KO_HindIII	TGTTAAGCTAAAGCTTATCACCGGCACCAAGCAGGGC	Forward primer to amplify upstream fragment to construct ΔvgrG2bPA0261PA14 mutant in pEXG2
#2_PA14_PA0261-PA0262_KO_overlap	TTCAGCATGCTTGCGGCTCGAGTTTTGACGCATGGATCGTTCCTTGTTCC	Reverse primer to amplify upstream fragment to construct ΔvgrG2bPA0261PA14 mutant in pEXG2
#3_PA14_PA0261-PA0262_KO_overlap	AACTCGAGCCGCAAGCATGCTGAAGAGAAGCCATGAACGATAGGGTTCG	Forward primer to amplify downstream fragment to construct ΔvgrG2bPA0261PA14 mutant in pEXG2
#4_PA14_PA0261-PA0262_KO_Xbal	TGTTAAGCTATCTAGAGGGTAACGCTTGCGGATGATCTTGAT	Reverse primer to amplify downstream fragment to construct ΔvgrG2bPA0261PA14 mutant in pEXG2
#5_PA14_PA0261-PA0262_KO_check_fw	ATACCGCCTGGGCACTTTCAACGA	Forward external primer to screen ΔvgrG2bPA0261PA14 mutant
#6_PA14_PA0261-PA0262_KO_check_rev	GTTCAGGCGGAAAGGCTCGCAG	Reverse external primer to screen ΔvgrG2bPA0261PA14 mutant
#1_PA14_ClpV2_KO_HindIII_fwd	TGTTAAGCTAAAGCTTACTGGAAACGTCTGCTGCCCTAC	Forward primer to amplify upstream fragment to construct ΔclpV2PA14 mutant in pEXG2
#2_PA14_ClpV2_KO_overlap_rev	TTCAGCATGCTTGCGGCTCGAGTTGATCATGCTCATCCATCCTTAATGAATCTTG	Reverse primer to amplify upstream fragment to construct ΔclpV2PA14 mutant in pEXG2
#3_PA14_ClpV2_KO_overlap_fwd	AACTCGAGCCGCAAGCATGCTGAAGAGTTCGCCTGAGGTGGGTGC	Forward primer to amplify downstream fragment to construct ΔclpV2PA14 mutant in pEXG2
#4_PA14_ClpV2_KO_XbaI_rev	TGTTAAGCTATCTAGACGAACGAGCCCAACTGGCCC	Reverse primer to amplify downstream fragment to construct ΔclpV2PA14 mutant in pEXG2
#5_PA14_ClpV2_KO_check_fwd	TGCCGATCTGGCGCAAGTACCG	Forward external primer to screen ΔclpV2PA14 mutant
#6_PA14_ClpV2_KO_check_rev	CCTTCGAGGTCGCGCCGG	Reverse external primer to screen ΔclpV2PA14 mutant
